# Supplementary material for: In-depth single-cell analysis of translation-competent HIV-1 reservoirs identifies cellular sources of plasma viremia
Source: Nat Commun. 2021 Jun 17;12:3727. doi: 10.1038/s41467-021-24080-1 (PMC8211655; doi:10.1038/s41467-021-24080-1)
Supplement: Supplementary file 4 — Source Data [file 41467_2021_24080_MOESM4_ESM.xlsx]

## Sheet: Fig 1b-2-3-4b; Supp Fig 3-4-6
Participant	Timepoint	ON/OFF ART	Sorting date	Well	APC FI	FITC FI	Phenotype	NFL class	Gag AUG start	Integration site	TRBV	TRBJ	CDR3 (NT)	CDR3 (AA)	Predicted TCR specificity
P1	-	ON ART	2020-10-15	B06	1136	1481	TCM/TTM	PSI/MSD defect	Intact	ADARB1	TRBV27	TRBJ1-5	TGTGCCAGCAGTTTTTTTTTGAACAACCATCCCCCCCATTTT	CASSFFLNNHPPHF	NA
P1	-	ON ART	2020-10-15	C05	1445	2940	TCM/TTM	PSI/MSD defect	Intact	ADARB1	TRBV27	TRBJ1-5	TGTGCCAGCAGTTTTTTTTTGAACAACCATCCCCCCCATTTT	CASSFFLNNHPPHF	NA
P1	-	ON ART	2020-10-15	C08	2495	5486	TCM/TTM	PSI/MSD defect	Intact	ADARB1	TRBV27	TRBJ1-5	TGTGCCAGCAGTTTTTTTTTGAACAACCATCCCCCCCATTTT	CASSFFLNNHPPHF	NA
P1	-	ON ART	2020-10-15	C04	384	1119	TEM	NA	NA	STAT5B	TRBV9	TRBJ2-5	TGTGCCAGCAGCGTAGTAAACAGGTATGCGGAGACCCAGTTCTTC	CASSVVNRYAETQFF	NA
P1	-	ON ART	2020-10-15	C09	8814	17654	TCM/TTM	NA	NA	Chr9:61817567	TRBV7-9	TRBJ1-2	TGTGCCAGCAGTCAAGGGGACGGCTATGGCTACACCTTC	CASSQGDGYGYTF	M. tuberculosis
P1	-	ON ART	2020-10-15	B04	1086	1994	TCM/TTM	PSI/MSD defect	Defective	Chr1:221660157	TRBV18	TRBJ2-6	TGTGCCAGCTCACCAGGGGGACTAGCGGAGACCCAGTTCTTC	CASSPGGLAETQFF	NA
P1	-	ON ART	2020-10-15	B03	1197	2115	TCM/TTM	PSI/MSD defect	Defective	ZNF148	TRBV7-3	TRBJ1-5	GGGCGCAATCAGCCCCAGCATTTT	GRNQPQHF	NA
P1	-	ON ART	2020-10-15	B07	1400	2843	TCM/TTM	PSI/MSD defect	Defective	ZNF148	TRBV7-3	TRBJ1-5	GGGCGCAATCAGCCCCAGCATTTT	GRNQPQHF	NA
P1	-	ON ART	2020-10-15	C02	603	1251	TEM	PSI/MSD defect	Defective	ZNF148	TRBV7-3	TRBJ1-5	GGGCGCAATCAGCCCCAGCATTTT	GRNQPQHF	NA
P1	-	ON ART	2020-10-15	C03	5213	11773	TCM/TTM	PSI/MSD defect	Defective	ZNF148	TRBV7-3	TRBJ1-5	GGGCGCAATCAGCCCCAGCATTTT	GRNQPQHF	NA
P2	-	ON ART	2020-10-08	D02	419	730	TEM	NA	NA	AP2A2	NA	NA	NA	NA	NA
P2	-	ON ART	2020-10-08	B05	826	1567	TCM/TTM	NA	Defective	CDC16/ LOC105370384	NA	NA	NA	NA	NA
P2	-	ON ART	2020-10-08	D08	1892	2095	TCM/TTM	PSI/MSD defect	Intact	CPEB4	NA	NA	NA	NA	NA
P2	-	ON ART	2020-10-08	B03	1145	1642	TCM/TTM	NA	NA	GALM	TRBV3-1	TRBJ2-5	TGTGCCAGCAGCCAAGTTACTAGCGGGGGGGCCCGGGAAACCCATTTCTTC	CASSQVTSGGARETHFF	NA
P2	-	ON ART	2020-10-08	C02	1016	1366	TCM/TTM	PSI/MSD defect	Defective	GIT2	TRBV5-4	TRBJ2-1	TGTGCCAGCAGCTTGCAGGGGGCCTCCTACAATGAGCAGTTCTTC	CASSLQGASYNEQFF	NA
P2	-	ON ART	2020-10-08	B07	743	1249	TEM	PSI/MSD defect	Defective	NA	NA	NA	NA	NA	NA
P2	-	ON ART	2020-10-08	B06	587	772	TEM	PSI/MSD defect	Intact	ITGB1	TRBV20-1	TRBJ1-5	TGCAGTGCTGGACCGTCAAATCAGCCCCAGCATTTT	CSAGPSNQPQHF	NA
P2	-	ON ART	2020-10-08	B08	1163	1998	TEM	PSI/MSD defect	Intact	ITGB1	TRBV20-1	TRBJ1-5	TGCAGTGCTGGACCGTCAAATCAGCCCCAGCATTTT	CSAGPSNQPQHF	NA
P2	-	ON ART	2020-10-08	B09	587	1034	TEM	PSI/MSD defect	Intact	ITGB1	TRBV20-1	TRBJ1-5	TGCAGTGCTGGACCGTCAAATCAGCCCCAGCATTTT	CSAGPSNQPQHF	NA
P2	-	ON ART	2020-10-08	C04	1386	2064	TEM	PSI/MSD defect	Intact	ITGB1	TRBV20-1	TRBJ1-5	TGCAGTGCTGGACCGTCAAATCAGCCCCAGCATTTT	CSAGPSNQPQHF	NA
P2	-	ON ART	2020-10-08	C08	641	871	TEM	PSI/MSD defect	Intact	ITGB1	TRBV20-1	TRBJ1-5	TGCAGTGCTGGACCGTCAAATCAGCCCCAGCATTTT	CSAGPSNQPQHF	NA
P2	-	ON ART	2020-10-08	C09	950	1145	TEM	PSI/MSD defect	Intact	ITGB1	TRBV20-1	TRBJ1-5	TGCAGTGCTGGACCGTCAAATCAGCCCCAGCATTTT	CSAGPSNQPQHF	NA
P2	-	ON ART	2020-10-08	D03	715	1209	TEM	PSI/MSD defect	Intact	ITGB1	TRBV20-1	TRBJ1-5	TGCAGTGCTGGACCGTCAAATCAGCCCCAGCATTTT	CSAGPSNQPQHF	NA
P2	-	ON ART	2020-10-08	E02	1832	3176	TEM	PSI/MSD defect	Intact	ITGB1	TRBV20-1	TRBJ1-5	TGCAGTGCTGGACCGTCAAATCAGCCCCAGCATTTT	CSAGPSNQPQHF	NA
P2	-	ON ART	2020-10-08	E07	1310	1791	TEM	PSI/MSD defect	Intact	ITGB1	TRBV20-1	TRBJ1-5	TGCAGTGCTGGACCGTCAAATCAGCCCCAGCATTTT	CSAGPSNQPQHF	NA
P2	-	ON ART	2020-10-08	B04	1074	1410	TCM/TTM	NA	NA	KHDRBS1	TRBV5-5	TRBJ2-1	TGTGCCAGCAGCTCCCGGACAGGGGGTAACGAGCAGTTCTTC	CASSSRTGGNEQFF	NA
P2	-	ON ART	2020-10-08	E03	1006	1211	TCM/TTM	NA	NA	MAN2A1	NA	NA	NA	NA	NA
P2	-	ON ART	2020-10-08	C03	1315	2210	TCM/TTM	NA	NA	MGAT4A	TRBV20-1	TRBJ2-7	TGCAGTGCTAGAGTCCGCACCTCCGGCTACGAGCAGTACTTC	CSARVRTSGYEQYF	NA
P2	-	ON ART	2020-10-08	D05	1089	1579	TCM/TTM	NA	NA	NSD1	TRBV30	TRBJ2-3	TGTGCCTGGAGTGCGCGAACAGATACGCAGTATTTT	CAWSARTDTQYF	NA
P2	-	ON ART	2020-10-08	D07	1197	1636	TCM/TTM	NA	NA	RASA3	NA	NA	NA	NA	NA
P2	-	ON ART	2020-10-08	E09	974	1405	TEM	PSI/MSD defect	Defective	RPAP3	TRBV14	TRBJ2-3	TGTGCCAGCAGCAAGGGACTAGCGGGAGGAGTTACTACAGATACGCAGTATTTT	CASSKGLAGGVTTDTQYF	NA
P2	-	ON ART	2020-10-08	C05	994	1475	TCM/TTM	NA	NA	RSPRY1	TRBV5-4	TRBJ1-1	TGTGCCAGCAGCTTGGTAGGGGCGCCTCCTTTGAACACTGAAGCTTTCTTT	CASSLVGAPPLNTEAFF	NA
P2	-	ON ART	2020-10-08	C06	427	982	TEM	PSI/MSD defect	Defective	ZSWIM5	TRBV29-1	TRBJ1-1	TGCAGCGTCCTTCCAGGGCAGACTGAAGCTTTCTTT	CSVLPGQTEAFF	NA
P3	-	ON ART	2020-10-20	B05	1305	2490	TEM	PSI/MSD defect	Intact	CD200R1	TRBV9	TRBJ1-1	TGTGCCAGCAGCCCCCAGGGGCTGAACACTGAAGCTTTCTTT	CASSPQGLNTEAFF	Multiple (CMV, Flu, M. tuberculosis)
P3	-	ON ART	2020-10-20	B08	1564	3693	TEM	PSI/MSD defect	Intact	CD200R1	TRBV9	TRBJ1-1	TGTGCCAGCAGCCCCCAGGGGCTGAACACTGAAGCTTTCTTT	CASSPQGLNTEAFF	Multiple (CMV, Flu, M. tuberculosis)
P3	-	ON ART	2020-10-20	D04	4801	9642	TEM	PSI/MSD defect	Intact	CD200R1	TRBV9	TRBJ1-1	TGTGCCAGCAGCCCCCAGGGGCTGAACACTGAAGCTTTCTTT	CASSPQGLNTEAFF	Multiple (CMV, Flu, M. tuberculosis)
P3	-	ON ART	2020-10-13	A07	1738	3101	TEM	PSI/MSD defect	Defective	LOC105369608	NA	NA	NA	NA	NA
P3	-	ON ART	2020-10-13	B09	1456	2670	TEM	PSI/MSD defect	Intact	STAT5B	TRBV4-2	TRBJ1-2	TGCGCCAGCAGCCAAGATGAAGGCTATGGCTACACCTTC	CASSQDEGYGYTF	Flu
P3	-	ON ART	2020-10-13	C02	2144	3942	TEM	PSI/MSD defect	Intact	STAT5B	TRBV4-2	TRBJ1-2	TGCGCCAGCAGCCAAGATGAAGGCTATGGCTACACCTTC	CASSQDEGYGYTF	Flu
P3	-	ON ART	2020-10-13	C09	835	1501	TEM	PSI/MSD defect	Intact	STAT5B	TRBV4-2	TRBJ1-2	TGCGCCAGCAGCCAAGATGAAGGCTATGGCTACACCTTC	CASSQDEGYGYTF	Flu
P3	-	ON ART	2020-10-20	D03	1718	3808	TEM	PSI/MSD defect	Intact	STAT5B	TRBV4-2	TRBJ1-2	TGCGCCAGCAGCCAAGATGAAGGCTATGGCTACACCTTC	CASSQDEGYGYTF	Flu
P3	-	ON ART	2020-10-20	C07	NA	NA	TEM	NA	NA	THOC5	NA	NA	NA	NA	NA
P3	-	ON ART	2020-10-13	A03	1699	3590	TEM	PSI/MSD defect	Intact	TNRC6B	TRBV5-1	TRBJ1-3	TGCGCCAGTAGCTTGGAGGCCGGCGGGAACCACCCTCTATTTT	CASSLEAGGNHPLF	NA
P3	-	ON ART	2020-10-13	A04	1591	3372	TEM	PSI/MSD defect	Intact	TNRC6B	TRBV5-1	TRBJ1-3	TGCGCCAGTAGCTTGGAGGCCGGCGGGAACCACCCTCTATTTT	CASSLEAGGNHPLF	NA
P3	-	ON ART	2020-10-13	A06	1018	2350	TEM	PSI/MSD defect	Intact	TNRC6B	TRBV5-1	TRBJ1-3	TGCGCCAGTAGCTTGGAGGCCGGCGGGAACCACCCTCTATTTT	CASSLEAGGNHPLF	NA
P3	-	ON ART	2020-10-13	A08	1917	3132	TEM	PSI/MSD defect	Intact	TNRC6B	TRBV5-1	TRBJ1-3	TGCGCCAGTAGCTTGGAGGCCGGCGGGAACCACCCTCTATTTT	CASSLEAGGNHPLF	NA
P3	-	ON ART	2020-10-13	B02	1633	3400	TEM	PSI/MSD defect	Intact	TNRC6B	TRBV5-1	TRBJ1-3	TGCGCCAGTAGCTTGGAGGCCGGCGGGAACCACCCTCTATTTT	CASSLEAGGNHPLF	NA
P3	-	ON ART	2020-10-13	B04	1689	3831	TEM	PSI/MSD defect	Intact	TNRC6B	TRBV5-1	TRBJ1-3	TGCGCCAGTAGCTTGGAGGCCGGCGGGAACCACCCTCTATTTT	CASSLEAGGNHPLF	NA
P3	-	ON ART	2020-10-13	B08	823	1366	TEM	PSI/MSD defect	Intact	TNRC6B	TRBV5-1	TRBJ1-3	TGCGCCAGTAGCTTGGAGGCCGGCGGGAACCACCCTCTATTTT	CASSLEAGGNHPLF	NA
P3	-	ON ART	2020-10-13	C03	2788	5938	TEM	PSI/MSD defect	Intact	TNRC6B	TRBV5-1	TRBJ1-3	TGCGCCAGTAGCTTGGAGGCCGGCGGGAACCACCCTCTATTTT	CASSLEAGGNHPLF	NA
P3	-	ON ART	2020-10-13	C05	728	1174	TEM	PSI/MSD defect	Intact	TNRC6B	TRBV5-1	TRBJ1-3	TGCGCCAGTAGCTTGGAGGCCGGCGGGAACCACCCTCTATTTT	CASSLEAGGNHPLF	NA
P3	-	ON ART	2020-10-13	C08	1606	2283	TEM	PSI/MSD defect	Intact	TNRC6B	TRBV5-1	TRBJ1-3	TGCGCCAGTAGCTTGGAGGCCGGCGGGAACCACCCTCTATTTT	CASSLEAGGNHPLF	NA
P3	-	ON ART	2020-10-20	B04	1266	3221	TEM	PSI/MSD defect	Intact	TNRC6B	TRBV5-1	TRBJ1-3	TGCGCCAGTAGCTTGGAGGCCGGCGGGAACCACCCTCTATTTT	CASSLEAGGNHPLF	NA
P3	-	ON ART	2020-10-20	B06	700	1315	TEM	PSI/MSD defect	Intact	TNRC6B	TRBV5-1	TRBJ1-3	TGCGCCAGTAGCTTGGAGGCCGGCGGGAACCACCCTCTATTTT	CASSLEAGGNHPLF	NA
P3	-	ON ART	2020-10-20	C03	742	1899	TEM	PSI/MSD defect	Intact	TNRC6B	TRBV5-1	TRBJ1-3	TGCGCCAGTAGCTTGGAGGCCGGCGGGAACCACCCTCTATTTT	CASSLEAGGNHPLF	NA
P3	-	ON ART	2020-10-20	C05	1881	4389	TEM	PSI/MSD defect	Intact	TNRC6B	TRBV5-1	TRBJ1-3	TGCGCCAGTAGCTTGGAGGCCGGCGGGAACCACCCTCTATTTT	CASSLEAGGNHPLF	NA
P3	-	ON ART	2020-10-20	D02	1195	2480	TEM	PSI/MSD defect	Intact	TNRC6B	TRBV5-1	TRBJ1-3	TGCGCCAGTAGCTTGGAGGCCGGCGGGAACCACCCTCTATTTT	CASSLEAGGNHPLF	NA
P3	-	ON ART	2020-10-20	D07	1544	3626	TEM	PSI/MSD defect	Intact	TNRC6B	TRBV5-1	TRBJ1-3	TGCGCCAGTAGCTTGGAGGCCGGCGGGAACCACCCTCTATTTT	CASSLEAGGNHPLF	NA
P3	-	ON ART	2020-10-13	A09	2414	4334	TCM/TTM	NA	NA	Chr2:54321973	TRBV15	TRBJ1-4	TGTGCCACCAGCAGAGCACAAAGTAATGAAAAACTGTTTTTT	CATSRAQSNEKLFF	NA
P4	-	ON ART	2020-10-20	B06	2554	5812	TCM/TTM	PSI/MSD defect	Defective	ATXN2	NA	NA	NA	NA	NA
P4	-	ON ART	2020-10-15	C05	1069	2080	TCM/TTM	Intact	Intact	CD27-AS1	NA	NA	NA	NA	NA
P4	-	ON ART	2020-10-15	B03	2476	5688	TEM	PSI/MSD defect	Defective	CLEC16A	NA	NA	NA	NA	NA
P4	-	ON ART	2020-10-15	B04	725	1771	TCM/TTM	PSI/MSD defect	Intact	CMAHP	TRBV7-9	TRBJ1-6	TGTGCCAGCAGCCCCGGGACTTATAATTCACCCCTCCACTTT	CASSPGTYNSPLHF	M. tuberculosis
P4	-	ON ART	2020-10-15	C08	920	2140	TCM/TTM	PSI/MSD defect	Intact	CPNE1	NA	NA	NA	NA	NA
P4	-	ON ART	2020-10-15	C04	1464	2534	TCM/TTM	NA	NA	DNAH6	NA	NA	NA	NA	NA
P4	-	ON ART	2020-10-15	B05	884	1506	TCM/TTM	NA	NA	FCGRT	TRBV20-1	TRBJ1-5	TGCAGTGCCCAGGGCCCGCAGGGGCCCCAGCATTTT	CSAQGPQGPQHF	NA
P4	-	ON ART	2020-10-20	B07	1114	2452	TEM	PSI/MSD defect	Intact	NUTM2F/HIATL1	TRBV19	TRBJ1-4	TGTGCCAGCAGTATCGGACAGGGCTCTAATGAAGAACTGTTTTTT	CASSIGQGSNEELFF	NA
P4	-	ON ART	2020-10-20	B08	2519	4556	TCM/TTM	PSI/MSD defect	Intact	NUTM2F/HIATL1	TRBV19	TRBJ1-4	TGTGCCAGCAGTATCGGACAGGGCTCTAATGAAGAACTGTTTTTT	CASSIGQGSNEELFF	NA
P4	-	ON ART	2020-10-15	C07	1193	2006	TCM/TTM	PSI/MSD defect	Intact	PLCG1	TRBV7-9	TRBJ2-5	TGTGCCAGCAGCCAAGGGTCAGGGGAAGGGGAGACCCAGTTCTTC	CASSQGSGEGETQFF	NA
P4	-	ON ART	2020-10-15	B07	2068	4944	TCM/TTM	PSI/MSD defect	Intact	Chr17:8974901	TRBV20-1	TRBJ2-7	TGCAGTGCTAGAGTAAGGGACAGGCCCTACGAGCAGTACTTC	CSARVRDRPYEQYF	M. tuberculosis
P4	-	ON ART	2020-10-15	B08	2052	3983	TCM/TTM	PSI/MSD defect	Intact	Chr17:8974901	TRBV20-1	TRBJ2-7	TGCAGTGCTAGAGTAAGGGACAGGCCCTACGAGCAGTACTTC	CSARVRDRPYEQYF	M. tuberculosis
P4	-	ON ART	2020-10-15	C03	5093	13544	TCM/TTM	PSI/MSD defect	Intact	Chr17:8974901	TRBV20-1	TRBJ2-7	TGCAGTGCTAGAGTAAGGGACAGGCCCTACGAGCAGTACTTC	CSARVRDRPYEQYF	M. tuberculosis
P4	-	ON ART	2020-10-15	D02	2815	6028	TEM	PSI/MSD defect	Intact	Chr17:8974901	TRBV20-1	TRBJ2-7	TGCAGTGCTAGAGTAAGGGACAGGCCCTACGAGCAGTACTTC	CSARVRDRPYEQYF	M. tuberculosis
P4	-	ON ART	2020-10-20	B03	2539	5018	TCM/TTM	PSI/MSD defect	Intact	Chr17:8974901	TRBV20-1	TRBJ2-7	TGCAGTGCTAGAGTAAGGGACAGGCCCTACGAGCAGTACTTC	CSARVRDRPYEQYF	M. tuberculosis
P4	-	ON ART	2020-10-20	B04	3554	8392	TCM/TTM	PSI/MSD defect	Intact	Chr17:8974901	TRBV20-1	TRBJ2-7	TGCAGTGCTAGAGTAAGGGACAGGCCCTACGAGCAGTACTTC	CSARVRDRPYEQYF	M. tuberculosis
P4	-	ON ART	2020-10-20	B09	2524	6146	TCM/TTM	PSI/MSD defect	Intact	Chr17:8974901	TRBV20-1	TRBJ2-7	TGCAGTGCTAGAGTAAGGGACAGGCCCTACGAGCAGTACTTC	CSARVRDRPYEQYF	M. tuberculosis
P4	-	ON ART	2020-10-20	C03	2578	4643	TCM/TTM	PSI/MSD defect	Intact	Chr17:8974901	TRBV20-1	TRBJ2-7	TGCAGTGCTAGAGTAAGGGACAGGCCCTACGAGCAGTACTTC	CSARVRDRPYEQYF	M. tuberculosis
P4	-	ON ART	2020-10-15	D05	1570	3339	TCM/TTM	Internal deletion	Intact	Chr9:136929821	TRBV6-1	TRBJ1-2	TGTGCCAGCAGCCTAAAACCACGGGGGGCCAATTATGGCTACTACTTC	CASSLKPRGANYGYYF	NA
P4	-	ON ART	2020-10-15	C09	470	742	TCM/TTM	PSI/MSD defect	Intact	USP12/RBBP8P2	TRBV11-2	TRBJ2-7	TGTGCCAGCAGACGCAATGCCGGGACTAGCGACGAGCAGTACTTC	CASRRNAGTSDEQYF	NA
P4	-	ON ART	2020-10-15	E02	710	1097	TCM/TTM	PSI/MSD defect	Intact	USP12/RBBP8P2	TRBV11-2	TRBJ2-7	TGTGCCAGCAGACGCAATGCCGGGACTAGCGACGAGCAGTACTTC	CASRRNAGTSDEQYF	NA
P4	-	ON ART	2020-10-15	C02	1213	3022	TEM	Intact	Intact	ZNF274	TRBV15	TRBJ1-1	TGTGCCACCGGGACCTTGGCAGGCAGGACCTTGAACACTGAAGCTTTCTTT	CATGTLAGRTLNTEAFF	NA
P5	First	ON ART	2019-09-26	B02	NA	NA	x	PSI/MSD defect	Defective	ERGIC2	NA	NA	NA	NA	NA
P5	First	ON ART	2020-06-10	C08	559	1381	TCM/TTM	PSI/MSD defect	Defective	ERGIC2	TRBV11-2	TRBJ1-6	TGTGCCAGCAGCCTGGACGGAGATTCACCCCTCCCCTTT	CASSLDGDSPLPF	NA
P5	First	ON ART	2020-06-18	B04	538	1044	TN	PSI/MSD defect	Intact	KANSL2	TRBV18	TRBJ2-7	TGTGCCAGCTCACCAGAGGTGGGCTCAATCGGCGAGCAGTACTTC	CASSPEVGSIGEQYF	NA
P5	First	ON ART	2019-07-10	C03	NA	NA	x	PSI/MSD defect	Defective	MLLT3	NA	NA	NA	NA	NA
P5	First	ON ART	2019-07-10	E05	NA	NA	x	PSI/MSD defect	Defective	MLLT3	NA	NA	NA	NA	NA
P5	First	ON ART	2019-09-26	C06	NA	NA	x	PSI/MSD defect	Intact	NUP54	NA	NA	NA	NA	NA
P5	First	ON ART	2020-06-18	D02	1305	2686	TEM	PSI/MSD defect	Intact	NUP54	TRBV20-1	TRBJ2-3	TGCAGTGCAGACCTGGGACACAGATACCCATTATTT	CSADLGHRYPLF	NA
P5	First	ON ART	2019-07-10	B07	NA	NA	x	PSI/MSD defect	Intact	SNX29P1/P2	TRBV7-9	TRBJ1-1	TGTGCCAGCAGTCGGTACAGGGGTCGGACACTGAAGCTTTCTTT	CASSRYRGR#TEAFF	NA
P5	First	ON ART	2019-07-10	C08	NA	NA	x	PSI/MSD defect	Intact	SNX29P1/P2	TRBV7-9	TRBJ1-1	TGTGCCAGCAGTCGGTACAGGGGTCGGACACTGAAGCTTTCTTT	CASSRYRGR#TEAFF	NA
P5	First	ON ART	2019-07-10	F03	NA	NA	x	PSI/MSD defect	Intact	SNX29P1/P2	TRBV7-9	TRBJ1-1	TGTGCCAGCAGTCGGTACAGGGGTCGGACACTGAAGCTTTCTTT	CASSRYRGR#TEAFF	NA
P5	First	ON ART	2019-09-23	E11	NA	NA	x	PSI/MSD defect	Intact	SNX29P1/P2	NA	NA	NA	NA	NA
P5	First	ON ART	2019-09-26	C07	NA	NA	x	PSI/MSD defect	Intact	SNX29P1/P2	NA	NA	NA	NA	NA
P5	First	ON ART	2019-09-26	D06	NA	NA	x	PSI/MSD defect	Intact	SNX29P1/P2	NA	NA	NA	NA	NA
P5	First	ON ART	2019-10-23	B04	NA	NA	x	PSI/MSD defect	Intact	SNX29P1/P2	NA	NA	NA	NA	NA
P5	First	ON ART	2019-10-23	B06	NA	NA	x	PSI/MSD defect	Intact	SNX29P1/P2	NA	NA	NA	NA	NA
P5	First	ON ART	2019-10-23	C05	NA	NA	x	PSI/MSD defect	Intact	SNX29P1/P2	NA	NA	NA	NA	NA
P5	First	ON ART	2019-10-23	C10	NA	NA	x	PSI/MSD defect	Intact	SNX29P1/P2	NA	NA	NA	NA	NA
P5	First	ON ART	2019-10-23	C11	NA	NA	x	PSI/MSD defect	Intact	SNX29P1/P2	NA	NA	NA	NA	NA
P5	First	ON ART	2020-06-10	B07	354	722	TEM	PSI/MSD defect	Intact	SNX29P1/P2	TRBV7-9	TRBJ1-1	TGTGCCAGCAGTCGGTACAGGGGTCGGACACTGAAGCTTTCTTT	CASSRYRGR#TEAFF	NA
P5	First	ON ART	2020-06-10	B09	703	2006	TEM	PSI/MSD defect	Intact	SNX29P1/P2	TRBV7-9	TRBJ1-1	TGTGCCAGCAGTCGGTACAGGGGTCGGACACTGAAGCTTTCTTT	CASSRYRGR#TEAFF	NA
P5	First	ON ART	2020-06-10	C09	373	1012	TEM	PSI/MSD defect	Intact	SNX29P1/P2	TRBV7-9	TRBJ1-1	TGTGCCAGCAGTCGGTACAGGGGTCGGACACTGAAGCTTTCTTT	CASSRYRGR#TEAFF	NA
P5	First	ON ART	2020-06-18	B03	1273	2624	TEM	PSI/MSD defect	Intact	SNX29P1/P2	TRBV7-9	TRBJ1-1	TGTGCCAGCAGTCGGTACAGGGGTCGGACACTGAAGCTTTCTTT	CASSRYRGR#TEAFF	NA
P5	First	ON ART	2020-06-18	B05	616	1239	TCM/TTM	PSI/MSD defect	Intact	SNX29P1/P2	TRBV7-9	TRBJ1-1	TGTGCCAGCAGTCGGTACAGGGGTCGGACACTGAAGCTTTCTTT	CASSRYRGR#TEAFF	NA
P5	First	ON ART	2020-06-18	B09	737	1523	TEM	PSI/MSD defect	Intact	SNX29P1/P2	TRBV7-9	TRBJ1-1	TGTGCCAGCAGTCGGTACAGGGGTCGGACACTGAAGCTTTCTTT	CASSRYRGR#TEAFF	NA
P5	First	ON ART	2020-06-18	C02	713	2091	TEM	PSI/MSD defect	Intact	SNX29P1/P2	TRBV7-9	TRBJ1-1	TGTGCCAGCAGTCGGTACAGGGGTCGGACACTGAAGCTTTCTTT	CASSRYRGR#TEAFF	NA
P5	First	ON ART	2020-06-18	C03	1588	2877	TEM	PSI/MSD defect	Intact	SNX29P1/P2	TRBV7-9	TRBJ1-1	TGTGCCAGCAGTCGGTACAGGGGTCGGACACTGAAGCTTTCTTT	CASSRYRGR#TEAFF	NA
P5	First	ON ART	2020-06-18	C04	405	1051	TEM	PSI/MSD defect	Intact	SNX29P1/P2	NA	NA	NA	NA	NA
P5	First	ON ART	2020-06-18	C05	956	2249	TEM	PSI/MSD defect	Intact	SNX29P1/P2	TRBV7-9	TRBJ1-1	TGTGCCAGCAGTCGGTACAGGGGTCGGACACTGAAGCTTTCTTT	CASSRYRGR#TEAFF	NA
P5	First	ON ART	2020-06-18	D03	603	1193	TEM	PSI/MSD defect	Intact	SNX29P1/P2	TRBV7-9	TRBJ1-1	TGTGCCAGCAGTCGGTACAGGGGTCGGACACTGAAGCTTTCTTT	CASSRYRGR#TEAFF	NA
P5	First	ON ART	2020-06-18	D05	1445	4272	TEM	PSI/MSD defect	Intact	SNX29P1/P2	TRBV7-9	TRBJ1-1	TGTGCCAGCAGTCGGTACAGGGGTCGGACACTGAAGCTTTCTTT	CASSRYRGR#TEAFF	NA
P5	First	ON ART	2020-06-18	B08	2064	4556	TCM/TTM	PSI/MSD defect	Intact	SNX29P1/P2	TRBV7-9	TRBJ1-1	TGTGCCAGCAGTCGGTACAGGGGTCGGACACTGAAGCTTTCTTT	CASSRYRGR#TEAFF	NA
P5	+3 years	ON ART	2020-09-22	B08	920	1597	TEM	PSI/MSD defect	Defective	ERGIC2	TRBV11-2	TRBJ1-6	TGTGCCAGCAGCCTGGACGGAGATTCACCCCTCCCCTTT	CASSLDGDSPLPF	NA
P5	+3 years	ON ART	2020-09-22	C09	1828	3991	TEM	PSI/MSD defect	Defective	ERGIC2	TRBV11-2	TRBJ1-6	TGTGCCAGCAGCCTGGACGGAGATTCACCCCTCCCCTTT	CASSLDGDSPLPF	NA
P5	+3 years	ON ART	2020-10-06	B07	3083	6660	TCM/TTM	PSI/MSD defect	Defective	ERGIC2	TRBV11-2	TRBJ1-6	TGTGCCAGCAGCCTGGACGGAGATTCACCCCTCCCCTTT	CASSLDGDSPLPF	NA
P5	+3 years	ON ART	2020-10-06	C04	3785	6093	TEM	PSI/MSD defect	Defective	ERGIC2	TRBV11-2	TRBJ1-6	TGTGCCAGCAGCCTGGACGGAGATTCACCCCTCCCCTTT	CASSLDGDSPLPF	NA
P5	+3 years	ON ART	2020-10-06	C07	1121	2044	TEM	PSI/MSD defect	Defective	ERGIC2	TRBV11-2	TRBJ1-6	TGTGCCAGCAGCCTGGACGGAGATTCACCCCTCCCCTTT	CASSLDGDSPLPF	NA
P5	+3 years	ON ART	2020-10-06	C09	1751	3590	TEM	PSI/MSD defect	Defective	ERGIC2	TRBV11-2	TRBJ1-6	TGTGCCAGCAGCCTGGACGGAGATTCACCCCTCCCCTTT	CASSLDGDSPLPF	NA
P5	+3 years	ON ART	2020-10-06	D08	3678	8893	TCM/TTM	PSI/MSD defect	Defective	ERGIC2	TRBV11-2	TRBJ1-6	TGTGCCAGCAGCCTGGACGGAGATTCACCCCTCCCCTTT	CASSLDGDSPLPF	NA
P5	+3 years	ON ART	2020-10-06	B04	1475	2917	TCM/TTM	NA	Defective	FBXO7	NA	NA	NA	NA	NA
P5	+3 years	ON ART	2020-10-06	B09	3754	7064	TCM/TTM	NA	NA	LOC105369901	NA	NA	NA	NA	NA
P5	+3 years	ON ART	2020-10-06	C06	2140	3575	TEM	NA	NA	LOC105369901	NA	NA	NA	NA	NA
P5	+3 years	ON ART	2020-09-22	C03	970	1751	TEM	PSI/MSD defect	Defective	MLLT3	NA	NA	NA	NA	NA
P5	+3 years	ON ART	2020-10-06	B05	3539	7765	TEM	PSI/MSD defect	Defective	MLLT3	NA	NA	NA	NA	NA
P5	+3 years	ON ART	2020-10-06	C08	1266	3163	TEM	PSI/MSD defect	Defective	MLLT3	NA	NA	NA	NA	NA
P5	+3 years	ON ART	2020-10-06	B08	2697	4643	TCM/TTM	NA	NA	RPN2	TRBV6-5	TRBJ1-1	TGTGCCAGCAGGAGAAAAGGTGGGCGGTGGGACACTACTGCTTTTTTT	CASRRKGGRWDTTAFF	NA
P5	+3 years	ON ART	2020-10-06	B06	5900	11639	TCM/TTM	NA	NA	SMARCE1	TRBV5-1	TRBJ2-7	TGTGCCAGCAGCTCACCGGGACAGGGCTACGAGCAGTACTTC	CASSSPGQGYEQYF	NA
P5	+3 years	ON ART	2020-09-22	C05	616	1046	TCM/TTM	NA	NA	UBE2D3	NA	NA	NA	NA	NA
P5	+3 years	ON ART	2020-10-06	C03	1099	2010	TEM	PSI/MSD defect	Intact	Chr20:36045335	TRBV6-6	TRBJ1-6	TGTGCCGCCAGTTCTGGGGGGGTTCTTCCCCCCCATTTTTTT	CAASSGGVLPPHFF	NA
P6	T1	ON ART	2020-08-11	B04	351	984	TCM/TTM	PSI/MSD defect	Defective	PPP6R2	TRBV6-1	TRBJ1-4	TGTGCCAGCAGTGAAGGGTGGGACGACCAACAACCCCCCCATTTTTTT	CASSEGWDDQQPPHFF	NA
P6	T1	ON ART	2020-08-11	B06	1384	3305	TCM/TTM	PSI/MSD defect	Intact	STAT5B	TRBV19	TRBJ1-2	TGTGCCAGTAGTATTGCGGGGAGGGCCTTCAATGCCTCCACCTTC	CASSIAGRAFNASTF	NA
P6	T1	ON ART	2020-08-11	B09	2438	7064	TCM/TTM	PSI/MSD defect	Intact	STAT5B	TRBV19	TRBJ1-2	TGTGCCAGTAGTATTGCGGGGAGGGCCTTCAATGCCTCCACCTTC	CASSIAGRAFNASTF	NA
P6	T1	ON ART	2020-08-11	C02	1881	6335	TCM/TTM	PSI/MSD defect	Intact	STAT5B	TRBV19	TRBJ1-2	TGTGCCAGTAGTATTGCGGGGAGGGCCTTCAATGCCTCCACCTTC	CASSIAGRAFNASTF	NA
P6	T1	ON ART	2020-08-11	C04	2025	5093	TCM/TTM	PSI/MSD defect	Intact	STAT5B	TRBV19	TRBJ1-2	TGTGCCAGTAGTATTGCGGGGAGGGCCTTCAATGCCTCCACCTTC	CASSIAGRAFNASTF	NA
P6	T1	ON ART	2020-08-11	C07	1585	5291	TCM/TTM	PSI/MSD defect	Intact	STAT5B	TRBV19	TRBJ1-2	TGTGCCAGTAGTATTGCGGGGAGGGCCTTCAATGCCTCCACCTTC	CASSIAGRAFNASTF	NA
P6	T1	ON ART	2020-08-11	D03	2495	9239	TCM/TTM	PSI/MSD defect	Intact	STAT5B	TRBV19	TRBJ1-2	TGTGCCAGTAGTATTGCGGGGAGGGCCTTCAATGCCTCCACCTTC	CASSIAGRAFNASTF	NA
P6	T1	ON ART	2020-08-11	D04	304	945	TCM/TTM	PSI/MSD defect	Intact	STAT5B	TRBV19	TRBJ1-2	TGTGCCAGTAGTATTGCGGGGAGGGCCTTCAATGCCTCCACCTTC	CASSIAGRAFNASTF	NA
P6	T1	ON ART	2020-08-11	D06	1312	4272	TCM/TTM	PSI/MSD defect	Intact	STAT5B	TRBV19	TRBJ1-2	TGTGCCAGTAGTATTGCGGGGAGGGCCTTCAATGCCTCCACCTTC	CASSIAGRAFNASTF	NA
P6	T1	ON ART	2020-08-11	E09	507	1141	TEM	PSI/MSD defect	Intact	STAT5B	NA	NA	NA	NA	NA
P6	T1	ON ART	2020-08-11	C03	1397	3120	TEM	PSI/MSD defect	Defective	Chr8:100792125	TRBV2	TRBJ1-2	TGTGCCAGCAGTCCTAACAGGGGGCGGGGCTACACCTTC	CASSPNRGRGYTF	CMV
P6	T1	ON ART	2020-08-11	C06	250	927	TEM	PSI/MSD defect	Defective	Chr8:100792125	TRBV2	TRBJ1-2	TGTGCCAGCAGTCCTAACAGGGGGCGGGGCTACACCTTC	CASSPNRGRGYTF	CMV
P6	T2	OFF ART	2020-08-19	C04	1470	6523	TEM	Intact	Intact	CIT	NA	NA	NA	NA	NA
P6	T2	OFF ART	2020-08-19	C03	3561	14550	TCM/TTM	PSI/MSD defect	Intact	STAT5B	TRBV19	TRBJ1-2	TGTGCCAGTAGTATTGCGGGGAGGGCCTTCAATGCCTCCACCTTC	CASSIAGRAFNASTF	NA
P6	T2	OFF ART	2020-08-25	C09	1968	9322	TCM/TTM	PSI/MSD defect	Intact	STAT5B	TRBV19	TRBJ1-2	TGTGCCAGTAGTATTGCGGGGAGGGCCTTCAATGCCTCCACCTTC	CASSIAGRAFNASTF	NA
P6	T2	OFF ART	2020-08-25	D07	945	3359	TCM/TTM	PSI/MSD defect	Intact	STAT5B	TRBV19	TRBJ1-2	TGTGCCAGTAGTATTGCGGGGAGGGCCTTCAATGCCTCCACCTTC	CASSIAGRAFNASTF	NA
P6	T2	OFF ART	2020-08-19	C09	1573	4116	TEM	PSI/MSD defect	Defective	Chr8:100792125	TRBV2	TRBJ1-2	TGTGCCAGCAGTCCTAACAGGGGGCGGGGCTACACCTTC	CASSPNRGRGYTF	CMV
P6	T2	OFF ART	2020-08-25	C07	630	2223	TEM	PSI/MSD defect	Defective	Chr8:100792125	TRBV2	TRBJ1-2	TGTGCCAGCAGTCCTAACAGGGGGCGGGGCTACACCTTC	CASSPNRGRGYTF	CMV
P6	T2	OFF ART	2020-08-25	C08	1263	3448	TEM	PSI/MSD defect	Intact	VMP1	NA	NA	NA	NA	NA
P6	T2	OFF ART	2020-08-25	D03	920	3312	TEM	PSI/MSD defect	Intact	VMP1	NA	NA	NA	NA	NA
P6	T2	OFF ART	2020-08-25	D06	1232	3878	TEM	PSI/MSD defect	Intact	VMP1	NA	NA	NA	NA	NA
P7	T1	ON ART	2020-08-27	D03	1924	4781	TCM/TTM	Intact	Intact	NA	TRBV5-4	TRBJ2-3	TGTGCCAGCAGCAGTAAGAGGGGGAGCACAGATACGCAGTATTTT	CASSSKRGSTDTQYF	M. tuberculosis
P7	T1	ON ART	2020-08-27	B09	377	1211	TEM	Intact	Intact	KCNA3	TRBV7-2	TRBJ2-7	TGTGCCAGCAGCTTAAAAACAGGGGGCTACGAGCAGTACTTC	CASSLKTGGYEQYF	M. tuberculosis
P7	T1	ON ART	2020-08-27	C09	1686	5246	TEM	Intact	Intact	KCNA3	TRBV7-2	TRBJ2-7	TGTGCCAGCAGCTTAAAAACAGGGGGCTACGAGCAGTACTTC	CASSLKTGGYEQYF	M. tuberculosis
P7	T1	ON ART	2020-08-27	E02	1239	4721	TEM	Intact	Intact	KCNA3	TRBV7-2	TRBJ2-7	TGTGCCAGCAGCTTAAAAACAGGGGGCTACGAGCAGTACTTC	CASSLKTGGYEQYF	M. tuberculosis
P7	T1	ON ART	2020-08-27	F04	793	2249	TEM	Intact	Intact	KCNA3	TRBV7-2	TRBJ2-7	TGTGCCAGCAGCTTAAAAACAGGGGGCTACGAGCAGTACTTC	CASSLKTGGYEQYF	M. tuberculosis
P7	T1	ON ART	2020-08-27	F02	868	1804	TCM/TTM	PSI/MSD defect	Defective	SF3B2	TRBV12-3	TRBJ1-1	TGTGCCAGCAGTCTCCGGGACGCTGCCGTGGCTTTCTTT	CASSLRDAAVAFF	NA
P7	T1	ON ART	2020-08-27	B04	653	1481	TEM	PSI/MSD defect	Intact	Chr17:77978920	TRBV28	TRBJ2-4	TGTGCCACCAGTTTTTGCGGGGGGAGGGCGGCGGACGTTCTTTACTTC	CATSFCGGRAADVLYF	NA
P7	T1	ON ART	2020-08-27	C07	925	2686	TEM	PSI/MSD defect	Intact	Chr17:77978920	TRBV28	TRBJ2-4	TGTGCCACCAGTTTTTGCGGGGGGAGGGCGGCGGACGTTCTTTACTTC	CATSFCGGRAADVLYF	NA
P7	T1	ON ART	2020-08-27	B07	830	3034	TEM	PSI/MSD defect	Intact	Chr17:7545670	TRBV5-5	TRBJ1-2	TGTGCCAGCAGCTTGGGGGCCGGGACAGGGGGCACCTATGGCTACACCTTC	CASSLGAGTGGTYGYTF	NA
P7	T1	ON ART	2020-08-27	C08	376	2262	TEM	PSI/MSD defect	Intact	Chr17:7545670	TRBV5-5	TRBJ1-2	TGTGCCAGCAGCTTGGGGGCCGGGACAGGGGGCACCTATGGCTACACCTTC	CASSLGAGTGGTYGYTF	NA
P7	T1	ON ART	2020-08-27	F07	359	988	TCM/TTM	PSI/MSD defect	Intact	VMP1	TRBV28	TRBJ2-7	TGTGCCAGCAGGCCGCGGCGTACCTATTGCTACTACTTC	CASRPRRTYCYYF	NA
P7	T2	OFF ART	2020-09-03	C09	503	1206	TEM	Intact	Intact	KCNA3	TRBV7-2	TRBJ2-7	TGTGCCAGCAGCTTAAAAACAGGGGGCTACGAGCAGTACTTC	CASSLKTGGYEQYF	M. tuberculosis
P7	T2	OFF ART	2020-09-22	B03	2168	4751	TCM/TTM	Intact	Intact	KCNA3	TRBV7-2	TRBJ2-7	TGTGCCAGCAGCTTAAAAACAGGGGGCTACGAGCAGTACTTC	CASSLKTGGYEQYF	M. tuberculosis
P7	T2	OFF ART	2020-09-22	B04	3095	5324	TEM	Intact	Intact	KCNA3	TRBV7-2	TRBJ2-7	TGTGCCAGCAGCTTAAAAACAGGGGGCTACGAGCAGTACTTC	CASSLKTGGYEQYF	M. tuberculosis
P7	T2	OFF ART	2020-09-15	D03	3299	5509	TEM	PSI/MSD defect	Intact	Chr17:77978920	TRBV28	TRBJ2-4	TGTGCCACCAGTTTTTGCGGGGGGAGGGCGGCGGACGTTCTTTACTTC	CATSFCGGRAADVLYF	NA
P7	T2	OFF ART	2020-09-03	B05	304	925	TEM	PSI/MSD defect	Intact	Chr17:7545670	TRBV5-5	TRBJ1-2	TGTGCCAGCAGCTTGGGGGCCGGGACAGGGGGCACCTATGGCTACACCTTC	CASSLGAGTGGTYGYTF	NA
P7	T2	OFF ART	2020-09-03	B09	641	2639	TEM	PSI/MSD defect	Intact	Chr17:7545670	TRBV5-5	TRBJ1-2	TGTGCCAGCAGCTTGGGGGCCGGGACAGGGGGCACCTATGGCTACACCTTC	CASSLGAGTGGTYGYTF	NA
P7	T2	OFF ART	2020-09-03	C06	NA	NA	TEM	PSI/MSD defect	Intact	Chr17:7545670	TRBV5-5	TRBJ1-2	TGTGCCAGCAGCTTGGGGGCCGGGACAGGGGGCACCTATGGCTACACCTTC	CASSLGAGTGGTYGYTF	NA
P7	T2	OFF ART	2020-09-15	D06	774	2115	TCM/TTM	PSI/MSD defect	Intact	VMP1	TRBV28	TRBJ2-7	TGTGCCAGCAGGCCGCGGCGTACCTATTGCTACTACTTC	CASRPRRTYCYYF	NA
P8	T1	ON ART	2020-09-15	B03	727	1036	TEM	Intact	Intact	SMG1P2	TRBV18	TRBJ2-7	TGTGCCAGCTCACCAGAGGTGGGCTCAATCGGCGAGCAGTACTTC	CASSPEVGSIGEQYF	NA
P8	T1	ON ART	2020-09-15	B06	1448	2396	TEM	Intact	Intact	SMG1P2	TRBV18	TRBJ2-7	TGTGCCAGCTCACCAGAGGTGGGCTCAATCGGCGAGCAGTACTTC	CASSPEVGSIGEQYF	NA
P8	T1	ON ART	2020-09-15	B09	1529	3420	TCM/TTM	Intact	Intact	SMG1P2	TRBV18	TRBJ2-7	TGTGCCAGCTCACCAGAGGTGGGCTCAATCGGCGAGCAGTACTTC	CASSPEVGSIGEQYF	NA
P8	T1	ON ART	2020-09-15	C09	633	2198	TEM	Intact	Intact	SMG1P2	TRBV18	TRBJ2-7	TGTGCCAGCTCACCAGAGGTGGGCTCAATCGGCGAGCAGTACTTC	CASSPEVGSIGEQYF	NA
P8	T1	ON ART	2020-09-24	B05	467	901	TEM	Intact	Intact	SMG1P2	TRBV18	TRBJ2-7	TGTGCCAGCTCACCAGAGGTGGGCTCAATCGGCGAGCAGTACTTC	CASSPEVGSIGEQYF	NA
P8	T1	ON ART	2020-09-24	B06	666	1330	TEM	Intact	Intact	SMG1P2	TRBV18	TRBJ2-7	TGTGCCAGCTCACCAGAGGTGGGCTCAATCGGCGAGCAGTACTTC	CASSPEVGSIGEQYF	NA

## Sheet: Fig 4a
Fig. 4a
		P6	P7	P8
	Viral load T1 (cp/mL)	<20	<20	<20
	Viral load T2 (cp/mL)	<20	<20	<20
	Viral load T3 (cp/mL)	683	202	38
	Viral load T4 (cp/mL)	4450	1790	5730

## Sheet: Supp. Fig 1c
Supp. Fig. 1c
		HIV-Flow (PFA-based)	STIP-Seq (Methanol-based)
	P5 T1	5.35	3.84
	P5 T2	1.51	2.62
	P6 T1	2.44	1.38
	P7 T1	1.39	0.88
	P8 T1	3.83	2.66
	Viremic	30.7	36.8
